# Supplementary material for: Lowbush blueberry fruit yield and growth response to inorganic and organic N-fertilization when competing with two common weed species
Source: PLoS One. 2019 Dec 26;14(12):e0226619. doi: 10.1371/journal.pone.0226619 (PMC6932764; doi:10.1371/journal.pone.0226619)
Supplement: S1 Data — (CSV) [file pone.0226619.s006.csv]

Treatment	Density	Block	Weed	Blueberry Biomass (g DW)	Weed Biomass (g DW)	Fruit Yield (kg/ha)	Berry average weight (mg DW)	Good Fruit Yield (kg/ha)	Foliar N (mg/g)	Foliar P (mg/g)	Foliar K (mg/g)	Folair Ca (mg/g)	Folair Mg (mg/g)
Inorganic	D1	B1	Sweet fern	489.3	15.3	6241	160	5188	16.25	1.35	5.93	4.37	1.67
Organic	D1	B1	Sweet fern	323	158.7	2719	181	2332	15.86	1.31	5.52	4.55	1.86
Control	D1	B1	Sweet fern	262	75.6	2888	229	2439	15.18	1.27	5.74	3.9	1.74
Inorganic	D2	B1	Sweet fern	432.7	261.4	4998	206	4389	15.96	1.3	5.92	4.3	1.79
Organic	D2	B1	Sweet fern	384.4	101	3492	217	3099	15.93	1.18	5.68	3.76	1.37
Control	D2	B1	Sweet fern	335	244.8	2371	202	2139	15.79	1.37	5.66	3.98	1.83
Inorganic	D3	B1	Sweet fern	436.6	292.8	3728	196	2832	17.15	1.29	6.71	3.86	1.49
Organic	D3	B1	Sweet fern	453	322	3161	218	3117	16.7	1.3	4.68	4.13	1.89
Control	D3	B1	Sweet fern	369.7	401.4	1458	185	1159	15.93	1.27	5	4.74	1.89
Inorganic	D4	B1	Sweet fern	518.2	465.6	1804	115	937	16.66	1.22	6	3.2	1.6
Organic	D4	B1	Sweet fern	373.8	406.5	685	114	265	18.33	1.27	5.42	4.06	1.69
Control	D4	B1	Sweet fern	434	498.5	1555	136	924	17.6	1.38	5.79	4.43	1.63
Inorganic	D1	B1	Poverty oat grass	457.4	2.3	9376	296	9079	15.73	1.38	5.97	4.7	1.69
Organic	D1	B1	Poverty oat grass	433.3	2	5014	284	4786	16.07	1.29	5.74	4.18	1.33
Control	D1	B1	Poverty oat grass	430.6	3.4	3946	352	3946	14.73	1.24	5.96	3.95	1.34
Inorganic	D2	B1	Poverty oat grass	292.7	23.9	6340	333	6184	16.27	1.19	5.94	5.73	2.22
Organic	D2	B1	Poverty oat grass	334.2	16.4	5763	370	5720	16.42	1.19	5.67	4.66	1.89
Control	D2	B1	Poverty oat grass	271.9	15.5	5898	288	5727	15.28	1.16	5.73	4.77	2.09
Inorganic	D3	B1	Poverty oat grass	343.4	29.2	3974	333	3872	14.58	1.12	5.3	4.9	1.86
Organic	D3	B1	Poverty oat grass	228.2	60.7	601	367	589	15.62	1.18	5.01	6.17	2.42
Control	D3	B1	Poverty oat grass	194.3	30.4	198	253	189	15.99	1.17	5.86	7.63	2.84
Inorganic	D4	B1	Poverty oat grass	162.2	82.8	828	278	811	16.12	1.27	5.8	5.85	1.6
Organic	D4	B1	Poverty oat grass	44.1	82.6	786	277	774	13.26	1.08	4.27	4.81	1.84
Control	D4	B1	Poverty oat grass	53.9	131.8	451	263	449	15.3	1.22	6.05	5.12	1.47
Inorganic	D1	B2	Sweet fern	303.9	137.1	5391	237	5237	15.15	1.13	5.89	3.68	1.76
Organic	D1	B2	Sweet fern	366.1	177.2	5612	249	5227	16.34	1.13	5.34	4.28	1.85
Control	D1	B2	Sweet fern	303.3	40.6	5519	289	5027	17.28	1.19	5.24	4.33	2.1
Inorganic	D2	B2	Sweet fern	380.7	186.5	3991	233	3802	16.45	1.21	5.66	4.96	1.71
Organic	D2	B2	Sweet fern	347.5	197.2	5326	284	5164	15.63	1.29	5.88	4.53	1.61
Control	D2	B2	Sweet fern	265.9	235.9	4057	312	3941	16.58	1.28	6.04	4.96	2.22
Inorganic	D3	B2	Sweet fern	288.5	235.4	3997	294	3719	15.44	1.16	5.72	4.1	2.19
Organic	D3	B2	Sweet fern	301.5	242	2796	300	2559	16.88	1.36	5.42	4.84	1.85
Control	D3	B2	Sweet fern	193.5	293.4	1239	252	1133	16.66	1.28	5.72	4.92	2.38
Inorganic	D4	B2	Sweet fern	333.8	369.5	1785	280	1375	17.46	1.42	6.31	6.06	2.08
Organic	D4	B2	Sweet fern	325.4	262.9	2237	265	1880	16.12	1.2	5.48	5.01	1.77
Control	D4	B2	Sweet fern	269.7	342.1	1559	269	1333	16.1	1.23	5.27	5.19	2.05
Inorganic	D1	B2	Poverty oat grass	247.5	2	11163	213	10818	14.66	1.41	5.69	4.71	1.42
Organic	D1	B2	Poverty oat grass	220.2	2.1	9180	263	8795	15.01	1.2	6.14	4.95	1.5
Control	D1	B2	Poverty oat grass	180.1	2.4	7602	293	7253	15.3	1.26	6.02	4.9	1.71
Inorganic	D2	B2	Poverty oat grass	229.3	31	12726	271	12370	15.01	1.37	5.58	4.87	1.57
Organic	D2	B2	Poverty oat grass	280	10.8	5333	170	5164	18.92	1.36	6.12	5.23	1.49
Control	D2	B2	Poverty oat grass	179.2	30.6	5287	378	5271	16.53	1.35	5.58	5.02	1.77
Inorganic	D3	B2	Poverty oat grass	230.8	172.5	4912	221	4529	13.92	1.32	5.03	4.48	1.52
Organic	D3	B2	Poverty oat grass	194	76.6	6624	365	6527	15.82	1.46	5.1	4.82	1.76
Control	D3	B2	Poverty oat grass	159.3	130.6	2565	219	2403	13.39	1.4	5.02	4.96	1.75
Inorganic	D4	B2	Poverty oat grass	176.7	129.2	3234	245	3057	13.34	1.23	4.95	4.59	1.64
Organic	D4	B2	Poverty oat grass	125.1	218.8	1902	194	1662	15.18	1.14	5.29	4.54	1.31
Control	D4	B2	Poverty oat grass	108.3	153.1	3029	344	2767	14.3	1.12	4.93	6.21	2.05
Inorganic	D1	B3	Sweet fern	266.5	0	7336	300	6543	16.48	1.26	4.9	3.69	1.51
Organic	D1	B3	Sweet fern	185.1	43.8	2731	280	2354	15.73	1.21	5.39	4.1	1.36
Control	D1	B3	Sweet fern	263.5	36.6	4998	262	4704	16.51	1.27	4.77	4.71	1.86
Inorganic	D2	B3	Sweet fern	283.4	368.1	4012	197	3112	15.49	1.14	5.61	4.92	1.81
Organic	D2	B3	Sweet fern	306.8	200	2676	223	2157	18.53	1.33	6.26	5.48	2.1
Control	D2	B3	Sweet fern	261.4	162.9	2767	265	2529	16.25	1.09	6.33	4.55	2.18
Inorganic	D3	B3	Sweet fern	387.8	581.4	1849	320	1530	18.86	1.25	5.16	3.99	1.71
Organic	D3	B3	Sweet fern	311.1	256.3	2864	241	2356	16.23	1.18	5.36	4.85	1.83
Control	D3	B3	Sweet fern	268.1	289.1	2222	254	1905	15.65	1.06	5.11	5.06	1.66
Inorganic	D4	B3	Sweet fern	579.1	308.9	2784	193	2026	17.4	1.23	5.61	4.54	2.05
Organic	D4	B3	Sweet fern	298.4	333.1	1642	229	1180	17.2	1.25	6.32	6.03	2.11
Control	D4	B3	Sweet fern	384.5	272.3	1298	206	852	16.85	1.21	6.03	5.88	2.07
Inorganic	D1	B3	Poverty oat grass	295.2	2.4	16272	354	15581	15.42	1.3	8.01	5.33	1.43
Organic	D1	B3	Poverty oat grass	162	2	7423	308	7331	15.69	1.26	5.73	4.87	1.45
Control	D1	B3	Poverty oat grass	147.5	2	7403	302	7132	16.25	1.35	7.26	5.2	1.6
Inorganic	D2	B3	Poverty oat grass	283.6	12	15224	250	14335	16.03	1.31	6.49	4.99	1.62
Organic	D2	B3	Poverty oat grass	149.6	4.2	9705	324	9464	15.55	1.14	6.63	4.65	1.55
Control	D2	B3	Poverty oat grass	137.6	16.1	7467	289	7126	14.66	1.3	6.62	6.7	1.78
Inorganic	D3	B3	Poverty oat grass	222	25.7	15223	231	14082	15.71	1.36	6.67	5.67	1.59
Organic	D3	B3	Poverty oat grass	149.8	24.1	10209	392	10179	16.28	1.26	6.63	5.34	1.68
Control	D3	B3	Poverty oat grass	149.1	8.2	7054	363	6659	15.51	1.31	6.23	5.06	1.57
Inorganic	D4	B3	Poverty oat grass	103.6	133.2	4363	276	4275	14.2	1.35	5.24	5.17	1.4
Organic	D4	B3	Poverty oat grass	120.3	53.8	4032	247	3815	13.99	1.18	5.06	4.96	1.78
Control	D4	B3	Poverty oat grass	103.8	57.9	5590	317	5518	13.92	1.2	7.21	5.05	1.62
