# Supplementary material for: Lowbush blueberry fruit yield and growth response to inorganic and organic N-fertilization when competing with two common weed species
Source: PLoS One. 2019 Dec 26;14(12):e0226619. doi: 10.1371/journal.pone.0226619 (PMC6932764; doi:10.1371/journal.pone.0226619)
Supplement: S2 Data — (CSV) [file pone.0226619.s007.csv]

Density	Treatment	Date	Block	Weed	Initial Wight (g DW)	Final Weight (g DW)	Mass Loss (g DW)	Mass Loss (%)	Initial N concentration (%)	Initial N content (g)	Final N content (g)	N Loss (%)	Initial C concentration (%)	Initial C content (g)	Final C content (g)	C Loss (%)
D1	Control	d1	B3	Poverty oat grass	1.38528	1.05	0.33528	24.2030492	3.461	0.033	0.036	0	50.564	0.659	0.531	19.46464477
D4	Control	d2	B1	Sweet fern	1.3949	1.06	0.3349	24.00888953	3.003	0.033	0.032	4.331	48.568	0.664	0.515	22.44560185
D1	Inorganic	d1	B2	Sweet fern	1.3949	1.02	0.3749	26.8764786	3.699	0.033	0.038	0	50.468	0.664	0.515	22.45271222
D4	Control	d1	B3	Poverty oat grass	1.40452	1.08	0.32452	23.10540256	3.621	0.033	0.039	0	46.855	0.668	0.506	24.29140425
D4	Inorganic	d1	B1	Poverty oat grass	1.43338	1.04	0.39338	27.44422275	3.398	0.034	0.035	0	45.917	0.682	0.478	29.99340973
D1	Organic	d1	B2	Poverty oat grass	1.33718	0.89	0.44718	33.44201977	3.696	0.032	0.033	0	49.895	0.636	0.444	30.21684794
D1	Organic	d2	B3	Poverty oat grass	1.40452	0.88	0.52452	37.34514282	3.712	0.033	0.033	2.476	52.497	0.668	0.462	30.88335462
D1	Organic	d1	B3	Poverty oat grass	1.41414	0.88	0.53414	37.77136634	3.674	0.034	0.032	4.144	50.975	0.673	0.449	33.34374329
D1	Inorganic	d1	B1	Poverty oat grass	1.39009	0.9	0.49009	35.25599062	3.504	0.033	0.032	4.868	48.583	0.662	0.437	33.90367085
D4	Inorganic	d2	B1	Poverty oat grass	1.33237	0.82	0.51237	38.45553412	3.825	0.032	0.031	1.302	50.673	0.634	0.416	34.46715167
D1	Organic	d1	B1	Sweet fern	1.39009	0.84	0.55009	39.57225791	3.68	0.033	0.031	6.774	51.51	0.662	0.433	34.59343556
D4	Organic	d1	B3	Sweet fern	1.41414	0.86	0.55414	39.18565347	3.841	0.034	0.033	2.06	51.147	0.673	0.44	34.6388581
D4	Organic	d1	B1	Poverty oat grass	1.41895	0.9	0.51895	36.57281793	3.536	0.034	0.032	5.952	48.676	0.675	0.438	35.12405147
D4	Control	d1	B2	Sweet fern	1.41895	0.86	0.55895	39.3918038	3.721	0.034	0.032	5.433	50.883	0.675	0.438	35.19664529
D4	Organic	d2	B1	Poverty oat grass	1.38528	0.84	0.54528	39.36243936	3.643	0.033	0.031	7.371	50.856	0.659	0.427	35.19965152
D1	Control	d2	B3	Poverty oat grass	1.39971	0.84	0.55971	39.98756885	3.825	0.033	0.032	3.766	50.808	0.666	0.427	35.92822708
D4	Inorganic	d2	B3	Poverty oat grass	1.38528	0.84	0.54528	39.36243936	3.701	0.033	0.031	5.909	50.14	0.659	0.421	36.11197356
D4	Control	d3	B3	Poverty oat grass	1.36604	0.89	0.47604	34.84817428	3.367	0.033	0.03	8.036	46.577	0.65	0.415	36.23365512
D4	Control	d2	B3	Poverty oat grass	1.43338	0.86	0.57338	40.00195342	3.763	0.034	0.032	5.346	50.48	0.682	0.434	36.35711212
D1	Inorganic	d2	B2	Sweet fern	1.39971	0.83	0.56971	40.70200256	3.889	0.033	0.032	3.316	50.588	0.666	0.42	36.965116
D1	Inorganic	d1	B1	Sweet fern	1.3949	0.93	0.4649	33.32855402	3.488	0.033	0.032	2.498	44.939	0.664	0.418	37.04116264
D1	Control	d1	B1	Sweet fern	1.40933	0.85	0.55933	39.687653	3.585	0.034	0.03	9.332	49.65	0.671	0.422	37.07562612
D1	Inorganic	d2	B2	Poverty oat grass	1.42376	0.9	0.52376	36.78709895	3.455	0.034	0.031	8.419	46.739	0.678	0.421	37.91616167
D1	Organic	d2	B2	Poverty oat grass	1.40452	0.82	0.58452	41.6170649	3.725	0.033	0.031	8.808	50.318	0.668	0.413	38.2690847
D4	Organic	d2	B3	Poverty oat grass	1.40452	0.93	0.47452	33.78520776	3.431	0.033	0.032	4.753	44.27	0.668	0.412	38.40322653
D1	Inorganic	d1	B3	Sweet fern	1.40933	0.78	0.62933	44.65455216	3.708	0.034	0.029	13.963	52.116	0.671	0.407	39.38970435
D4	Control	d3	B1	Poverty oat grass	1.41414	0.84	0.57414	40.5999406	3.831	0.034	0.032	4.586	48.55	0.673	0.408	39.40043111
D1	Control	d1	B2	Poverty oat grass	1.28427	0.79	0.49427	38.48645534	3.89	0.031	0.031	0	46.878	0.611	0.37	39.40549399
D4	Inorganic	d2	B1	Sweet fern	1.26984	0.71	0.55984	44.08744409	3.908	0.03	0.028	8.383	51.284	0.604	0.364	39.74616997
D4	Control	d1	B2	Poverty oat grass	1.38528	0.81	0.57528	41.52806653	3.489	0.033	0.028	14.464	48.795	0.659	0.395	40.04627133
D4	Inorganic	d1	B2	Poverty oat grass	0.98124	0.72	0.26124	26.62345604	2.659	0.023	0.019	18.197	38.842	0.467	0.28	40.11028345
D4	Organic	d1	B3	Poverty oat grass	1.41414	0.87	0.54414	38.47850991	3.587	0.034	0.031	7.465	46.31	0.673	0.403	40.13195894
D1	Organic	d1	B2	Sweet fern	1.40933	0.79	0.61933	43.94499514	3.66	0.034	0.029	13.983	50.622	0.671	0.4	40.37242943
D1	Inorganic	d2	B1	Poverty oat grass	1.39009	0.81	0.58009	41.73039156	3.756	0.033	0.03	8.225	48.179	0.662	0.39	41.00797526
D4	Organic	d2	B1	Sweet fern	1.40933	0.78	0.62933	44.65455216	3.76	0.034	0.029	12.758	50.573	0.671	0.394	41.18419522
D1	Control	d3	B3	Poverty oat grass	1.26984	0.86	0.40984	32.27493227	2.859	0.03	0.025	18.815	41.304	0.604	0.355	41.21926922
D4	Inorganic	d2	B2	Sweet fern	1.42376	0.76	0.66376	46.62021689	3.781	0.034	0.029	15.376	52.111	0.678	0.396	41.54796534
D4	Organic	d2	B2	Sweet fern	1.3949	0.73	0.6649	47.66649939	3.802	0.033	0.028	16.569	52.916	0.664	0.386	41.80841122
D4	Control	d2	B2	Poverty oat grass	1.43338	0.8	0.63338	44.18786365	3.8	0.034	0.03	11.082	49.583	0.682	0.397	41.84931063
D1	Organic	d3	B3	Poverty oat grass	1.37566	0.87	0.50566	36.75762907	3.27	0.033	0.028	13.296	43.564	0.655	0.379	42.10656565
D4	Inorganic	d1	B3	Poverty oat grass	1.44781	0.96	0.48781	33.69295695	3.069	0.035	0.029	14.685	41.02	0.689	0.394	42.84572263
D4	Control	d2	B2	Sweet fern	1.39971	0.76	0.63971	45.70303849	3.62	0.033	0.028	17.589	50.035	0.666	0.38	42.91225978
D1	Inorganic	d1	B2	Poverty oat grass	1.40933	0.87	0.53933	38.26853895	3.207	0.034	0.028	16.99	43.977	0.671	0.383	42.95395023
D1	Control	d1	B3	Sweet fern	1.31794	0.72	0.59794	45.36928843	3.572	0.031	0.026	18.182	49.644	0.627	0.357	43.0102115
D1	Control	d2	B2	Sweet fern	1.43338	0.74	0.69338	48.37377388	4.079	0.034	0.03	11.716	52.008	0.682	0.385	43.57988678
D4	Organic	d1	B1	Sweet fern	1.30351	0.69	0.61351	47.06599873	3.841	0.031	0.027	14.755	50.662	0.62	0.35	43.64785197
D4	Inorganic	d1	B2	Sweet fern	1.42857	0.76	0.66857	46.7999468	4.016	0.034	0.031	10.416	50.28	0.68	0.382	43.79166036
D4	Organic	d2	B3	Sweet fern	1.41414	0.73	0.68414	48.37851981	3.945	0.034	0.029	14.622	51.788	0.673	0.378	43.82371522
D1	Organic	d2	B2	Sweet fern	1.39971	0.74	0.65971	47.13190589	3.883	0.033	0.029	13.919	49.913	0.666	0.369	44.55010231
D1	Organic	d1	B3	Sweet fern	1.40933	0.79	0.61933	43.94499514	3.243	0.034	0.026	23.772	46.065	0.671	0.364	45.74011223
D1	Inorganic	d1	B3	Poverty oat grass	1.41414	0.71	0.70414	49.79280694	3.899	0.034	0.028	17.925	51.001	0.673	0.362	46.19308972
D4	Control	d2	B3	Sweet fern	1.39971	0.71	0.68971	49.27520701	3.792	0.033	0.027	19.361	50.394	0.666	0.358	46.28537649
D1	Control	d1	B2	Sweet fern	1.39009	0.7	0.69009	49.64354826	3.658	0.033	0.026	22.774	50.399	0.662	0.353	46.67013782
D1	Inorganic	d3	B3	Sweet fern	1.30351	0.7	0.60351	46.29883929	3.794	0.031	0.027	14.569	47.196	0.62	0.33	46.7423148
D4	Organic	d1	B2	Sweet fern	1.26984	0.64	0.62984	49.5999496	3.679	0.03	0.024	22.259	49.973	0.604	0.32	47.07512831
D4	Inorganic	d3	B3	Poverty oat grass	1.39971	0.77	0.62971	44.98860478	3.311	0.033	0.025	23.623	44.926	0.666	0.346	48.06694947
D4	Organic	d3	B1	Sweet fern	1.30351	0.63	0.67351	51.66895536	4.022	0.031	0.025	18.504	50.552	0.62	0.318	48.65975396
D1	Organic	d1	B1	Poverty oat grass	1.42376	0.69	0.73376	51.53677586	4.105	0.034	0.028	16.582	50.291	0.678	0.347	48.78513931
D4	Organic	d1	B2	Poverty oat grass	1.30351	0.68	0.62351	47.83315817	3.053	0.031	0.021	33.216	46.294	0.62	0.315	49.25273118
D4	Inorganic	d1	B1	Sweet fern	1.3949	0.67	0.7249	51.967883	4.145	0.033	0.028	16.519	50.042	0.664	0.335	49.4920423
D4	Organic	d3	B3	Sweet fern	1.39009	0.66	0.73009	52.52105979	3.745	0.033	0.025	25.457	50.593	0.662	0.334	49.52400718
D1	Inorganic	d3	B2	Sweet fern	1.41895	0.9	0.51895	36.57281793	2.681	0.034	0.024	28.714	37.641	0.675	0.339	49.83162999
D4	Control	d1	B3	Sweet fern	1.39971	0.68	0.71971	51.41850812	4.126	0.033	0.028	15.949	48.925	0.666	0.333	50.05464519
D1	Organic	d2	B1	Poverty oat grass	1.41414	0.65	0.76414	54.03566832	3.995	0.034	0.026	23.007	51.083	0.673	0.332	50.660952
D1	Inorganic	d3	B3	Poverty oat grass	1.41895	0.68	0.73895	52.07724021	3.71	0.034	0.025	25.453	48.866	0.675	0.332	50.79128413
D4	Control	d1	B1	Poverty oat grass	1.39971	0.73	0.66971	47.8463396	3.685	0.033	0.027	19.414	44.635	0.666	0.326	51.08368253
D1	Inorganic	d3	B2	Poverty oat grass	1.40933	0.67	0.73933	52.45967942	3.879	0.034	0.026	22.68	48.791	0.671	0.327	51.25890896
D1	Organic	d3	B2	Poverty oat grass	1.40452	0.68	0.72452	51.58488309	3.812	0.033	0.026	22.627	46.83	0.668	0.318	52.35705888
D4	Organic	d2	B2	Poverty oat grass	1.33718	0.6	0.73718	55.12945153	3.745	0.032	0.022	29.535	50.177	0.636	0.301	52.68928722
D1	Organic	d2	B3	Sweet fern	1.41414	0.64	0.77414	54.74281189	3.388	0.034	0.022	35.706	49.744	0.673	0.318	52.69340466
D1	Inorganic	d2	B3	Sweet fern	1.3949	0.64	0.7549	54.11857481	3.445	0.033	0.022	33.719	48.384	0.664	0.31	53.35210077
D1	Control	d3	B1	Sweet fern	1.41895	0.83	0.58895	41.5060432	2.864	0.034	0.024	29.763	37.674	0.675	0.313	53.69305242
D4	Inorganic	d1	B3	Sweet fern	1.36123	0.69	0.67123	49.31055002	3.858	0.032	0.027	18.004	43.198	0.648	0.298	53.98762612
D1	Organic	d3	B1	Sweet fern	1.40452	0.59	0.81452	57.99276621	3.96	0.033	0.023	30.252	52.114	0.668	0.307	53.99850844
D4	Inorganic	d2	B3	Sweet fern	1.40933	0.6	0.80933	57.42657859	3.224	0.034	0.019	42.445	50.919	0.671	0.306	54.44753945
D1	Control	d1	B1	Poverty oat grass	1.42376	0.69	0.73376	51.53677586	3.445	0.034	0.024	30.006	44.503	0.678	0.307	54.6794666
D4	Inorganic	d3	B2	Poverty oat grass	1.39009	0.76	0.63009	45.32728097	2.706	0.033	0.021	37.971	38.902	0.662	0.296	55.30735851
D4	Control	d1	B1	Sweet fern	1.43819	0.62	0.81819	56.89025789	2.876	0.034	0.018	48.012	48.624	0.684	0.301	55.95267603
D1	Control	d3	B1	Poverty oat grass	1.41414	0.56	0.85414	60.3999604	3.559	0.034	0.02	40.914	49.752	0.673	0.279	58.60007207
D1	Control	d2	B3	Sweet fern	1.37085	0.55	0.82085	59.87890725	3.394	0.033	0.019	42.899	48.661	0.652	0.268	58.97513092
D1	Organic	d3	B1	Poverty oat grass	1.40452	0.53	0.87452	62.26468829	4.081	0.033	0.022	35.429	51.61	0.668	0.274	59.07626894
D1	Control	d3	B2	Poverty oat grass	1.34199	0.55	0.79199	59.01608805	3.673	0.032	0.02	36.876	47.072	0.639	0.259	59.46133133
D1	Organic	d3	B2	Sweet fern	1.28427	0.53	0.75427	58.73141941	3.448	0.031	0.018	40.334	46.575	0.611	0.247	59.61074742
D4	Control	d3	B2	Sweet fern	1.40933	0.54	0.86933	61.68392073	3.753	0.034	0.02	39.71	50.026	0.671	0.27	59.72178063
D4	Inorganic	d3	B1	Sweet fern	1.39971	0.53	0.86971	62.13501368	3.899	0.033	0.021	38.101	49.867	0.666	0.264	60.32248476
D1	Inorganic	d3	B1	Sweet fern	1.39971	0.67	0.72971	52.13294182	3.207	0.033	0.021	35.643	38.469	0.666	0.258	61.30622915
D4	Control	d3	B1	Sweet fern	1.39971	0.54	0.85971	61.42057998	2.652	0.033	0.014	57.098	47.353	0.666	0.256	61.61190031
D1	Control	d2	B2	Poverty oat grass	1.26503	0.48	0.78503	62.05623582	2.853	0.03	0.014	54.611	47.701	0.602	0.229	61.96693574
D4	Inorganic	d3	B3	Sweet fern	1.30351	0.45	0.85351	65.47782526	3.33	0.031	0.015	51.798	49.898	0.62	0.225	63.8028226
D4	Control	d3	B2	Poverty oat grass	1.43819	0.56	0.87819	61.06216842	3.356	0.034	0.019	45.209	43.698	0.684	0.245	64.24582646
D1	Inorganic	d2	B1	Sweet fern	1.41414	0.58	0.83414	58.98567327	3.076	0.034	0.018	47.111	40.106	0.673	0.233	65.43485705
D4	Inorganic	d3	B2	Sweet fern	1.41895	0.46	0.95895	67.5816625	3.889	0.034	0.018	47.138	50.595	0.675	0.233	65.5339304
D4	Organic	d3	B1	Poverty oat grass	1.40933	0.6	0.80933	57.42657859	2.631	0.034	0.016	53.028	38.43	0.671	0.231	65.62027811
D1	Organic	d2	B1	Sweet fern	1.40452	0.45	0.95452	67.9605844	3.89	0.033	0.018	47.739	50.863	0.668	0.229	65.75635555
D1	Control	d3	B2	Sweet fern	1.3949	0.45	0.9449	67.73962291	3.399	0.033	0.015	54.031	50.119	0.664	0.226	66.02454686
D4	Inorganic	d3	B1	Poverty oat grass	1.3949	0.49	0.9049	64.87203384	3.108	0.033	0.015	54.217	43.502	0.664	0.213	67.88886541
D4	Organic	d2	B2	Poverty oat grass	1.41414	0.44	0.97414	68.88568317	2.859	0.034	0.013	62.708	44.926	0.673	0.198	70.62678775
D4	Organic	d3	B2	Sweet fern	1.43338	0.42	1.01338	70.69862842	2.751	0.034	0.012	66.208	47.016	0.682	0.197	71.05143444
D4	Control	d3	B3	Sweet fern	1.32275	0.49	0.83275	62.95596296	2.276	0.032	0.011	64.644	34.851	0.629	0.171	72.87142543
D4	Organic	d3	B3	Poverty oat grass	1.42376	0.4	1.02376	71.90537731	2.515	0.034	0.01	70.374	41.99	0.678	0.168	75.21080067
D1	Organic	d3	B3	Sweet fern	1.42857	0.32	1.10857	77.5999776	3.441	0.034	0.011	67.683	45.507	0.68	0.146	78.57996975
D1	Inorganic	d3	B1	Poverty oat grass	1.31794	0.21	1.10794	84.06604246	2.944	0.031	0.006	80.331	40.561	0.627	0.085	86.41918822
D4	Control	d3	B1	Poverty oat grass	1.34199	0.19	1.15199	85.84192133	3.306	0.032	0.006	80.374	39.229	0.639	0.075	88.32908302
D1	Inorganic	d2	B3	Poverty oat grass	1.39009	0.14	1.25009	89.92870965	2.179	0.033	0.003	90.8	45.209	0.662	0.063	90.43239057
D1	Control	d2	B1	Sweet fern	1.41414	1.1	0.31414	22.21420793	NA	NA	NA	NA	NA	NA	NA	NA
D1	Control	d2	B1	Poverty oat grass	1.40452	0.83	0.57452	40.90507789	NA	NA	NA	NA	NA	NA	NA	NA
D4	Inorganic	d2	B2	Poverty oat grass	1.41895	0.8	0.61895	43.6202826	NA	NA	NA	NA	NA	NA	NA	NA
D1	Control	d3	B3	Sweet fern	1.3949	0.55	0.8449	60.57065023	NA	NA	NA	NA	NA	NA	NA	NA
